# Supplementary material for: Melatonin ameliorates paclitaxel‐induced mice spermatogenesis and fertility defects
Source: J Cell Mol Med. 2022 Jan 9;26(4):1219–28. doi: 10.1111/jcmm.17177 (PMC8831955; doi:10.1111/jcmm.17177)
Supplement: Supplementary file 1 — Table S1 [file JCMM-26-1219-s002.xlsx]

## Sheet: Sheet1
Supplementary table 1. Lists of primary antibodies
Antibodies	Dilution	Company	Identifier
Rabbit ploy anti-PCNA	1:1000	Abcam	ab92552
Rabbit ploy anti-SYCP3	1:1000	Abcam	ab15093
Rabbit ploy anti-REC8	1:1000	BBI	D222997
Rabbit ploy anti-STRA8	1:1000	BBI	D161151
Rabbit ploy anti-DMC1	1:1000	Affinity	AF0378
Rabbit ploy anti-MLH1	1:1000	Affinity	DF6057
Rabbit ploy anti-CYP11A1	1:1000	Abcam	ab175408
Rabbit ploy anti-HSPA2	1:1000	Abcam	ab174846
Mouse monoclonal anti-ACTB	1:2000	Affinity	AF7018
Mouse monoclonal anti-TUBB	1:2000	Affinity	T0034
