# Supplementary material for: Melatonin ameliorates paclitaxel‐induced mice spermatogenesis and fertility defects
Source: J Cell Mol Med. 2022 Jan 9;26(4):1219–28. doi: 10.1111/jcmm.17177 (PMC8831955; doi:10.1111/jcmm.17177)
Supplement: Supplementary file 2 — Table S2 [file JCMM-26-1219-s001.xlsx]

## Sheet: Sheet1
Supplementary table 2. Score according to Bergmann and Kliesch
	Control					MLT					PTX					MLT+PTX
	1	2	3	4	5	1	2	3	4	5	1	2	3	4	5	1	2	3	4	5
Percentage of tubules with elongated spermatids %	75% (15/20)	90% (18/20)	85% (17/20)	90% (18/20)	100% (20/20)	100% (20/20)	90% (18/20)	85% (17/20)	90% (18/20)	90% (18/20)	75% (15/20)	65% (13/20)	50% (10/20)	70% (14/20)	80% (16/20)	85% (17/20)	75% (15/20)	80% (16/20)	90% (18/20)	80% (16/20)
Score	8	9	9	9	10	10	9	9	9	9	8	7	5	7	8	8	8	8	9	8
	9					9.2					7					8.2
Classification	Normal spermatogenesis					Normal spermatogenesis					Mix testicular atrophy					Normal spermatogenesis
